# Supplementary material for: Identification of Submergence Tolerance Loci in Dongxiang Wild Rice (DXWR) by Genetic Linkage and Transcriptome Analyses
Source: Int J Mol Sci. 2025 Feb 20;26(5):1829. doi: 10.3390/ijms26051829 (PMC11898957; doi:10.3390/ijms26051829)
Supplement: Supplementary file 1 [file ijms-26-01829-s001.zip]

Archive with 1 entries (1 files):
- ijms-3404640-supplementary.pdf
